# Supplementary material for: Follicular Fluid: A Powerful Tool for the Understanding and Diagnosis of Polycystic Ovary Syndrome
Source: Biomedicines. 2022 May 27;10(6):1254. doi: 10.3390/biomedicines10061254 (PMC9219683; doi:10.3390/biomedicines10061254)
Supplement: Supplementary file 1 [file biomedicines-10-01254-s001.zip]

Archive with 1 entries (1 files):
- biomedicines-1733189-supplementary.pdf
